# Supplementary material for: Eye-Resolvable Surface-Plasmon-Enhanced Fluorescence Temperature Sensor
Source: Nanomaterials (Basel). 2022 Nov 16;12(22):4019. doi: 10.3390/nano12224019 (PMC9695039; doi:10.3390/nano12224019)
Supplement: Supplementary file 1 [file nanomaterials-12-04019-s001.zip]

Archive with 1 entries (1 files):
- nanomaterials-1995541-supplementary.pdf
